# Supplementary material for: Dynamic immune status analysis of peripheral blood mononuclear cells in patients with Klebsiella pneumoniae bloodstream infection sepsis using single-cell RNA sequencing
Source: Front Immunol. 2024 Jun 5;15:1380211. doi: 10.3389/fimmu.2024.1380211 (PMC11185935; doi:10.3389/fimmu.2024.1380211)
Supplement: Supplementary file 5 [file Table_1.xlsx]

## Sheet: Sheet1
Table S1. Basic clinical data of subjects
Sample	Group	Age	Male	Blood culture	Infection path	pathogen	SOFA	Sepsis	Temperature（℃）
HC_1	HC	67	Female	NA	NA	NA	NA	—	NA
HC_2	HC	88	Female	NA	NA	NA	NA	—	NA
HC_3	HC	76	Male	NA	NA	NA	NA	—	NA
KPN_ACU1	KPN_ACU	86	Male	+	pneumonia	Klebsiella pneumoniae	9	+	39.5
KPN_ACU2	KPN_ACU	89	Female	+	pneumonia	Klebsiella pneumoniae	8	+	41
KPN_ACU3	KPN_ACU	69	Male	+	Catheter correlation	Klebsiella pneumoniae	7	+	39.4
KPN_ACU4	KPN_ACU	91	Female	+	pneumonia	Klebsiella pneumoniae	7	+	40.2
KPN_ACU5	KPN_ACU	80	Female	+	pneumonia	Klebsiella pneumoniae	7	+	40.7
KPN_ACU6	KPN_ACU	62	Female	+	Catheter correlation	Klebsiella pneumoniae	8	+	39.6
KPN_ACU7	KPN_ACU	75	Male	+	Severe pancreatitis	Klebsiella pneumoniae	8	+	39.2
KPN_REC1	KPN_REC	69	Male	—	Catheter correlation	—	0	—	36.8
KPN_REC2	KPN_REC	80	Female	—	pneumonia	—	1	—	36.7
KPN_REC3	KPN_REC	62	Female	—	Catheter correlation	—	1	—	36.9
HC, Health control; KPN_ACU, Acute stage of K. pneumoniae bloodstream infection sepsis; KPN_REC, Recovery stage of K. pneumoniae bloodstream infection sepsis; SOFA, Sequential Organ Failure Assessment.
