# Supplementary material for: Dynamic immune status analysis of peripheral blood mononuclear cells in patients with Klebsiella pneumoniae bloodstream infection sepsis using single-cell RNA sequencing
Source: Front Immunol. 2024 Jun 5;15:1380211. doi: 10.3389/fimmu.2024.1380211 (PMC11185935; doi:10.3389/fimmu.2024.1380211)
Supplement: Supplementary file 6 [file Table_2.xlsx]

## Sheet: KPN_ACU vs. HC_down
Supplementary Table 2：GO and KRGG enrichment analysis of STMN1+TUBA1B T cells
Category	Term	Count	%	PValue	Genes	List Total	Pop Hits	Pop Total	Fold Enrichment	Bonferroni	Benjamini	FDR
GOTERM_BP_DIRECT	GO:0050853~B cell receptor signaling pathway	15	4.12088	1.25682e-07	IGHG3, CD79B, NFKBIA, IGHG4, IGHG1, TMIGD2, IGKC, TRBC2, TRBC1, IGLC3, BCL2, GRB2, PTPN6, IGLC2, IGHA1	342	136	19414	6.26096	0.00031981	5.00783e-05	4.86413e-05
GOTERM_MF_DIRECT	GO:0023026~MHC class II protein complex binding	8	2.1978	5.75328e-07	CD74, HLA-DRB5, CD4, PKM, HLA-DPB1, HLA-DRB1, HLA-DPA1, HLA-DQB1	350	28	18945	15.4653	0.00035779	8.33906e-05	8.08433e-05
GOTERM_BP_DIRECT	GO:0019882~antigen processing and presentation	8	2.1978	1.24004e-05	RAB10, CD74, HLA-DRB5, HLA-DPB1, CTSS, HLA-DRB1, HLA-DPA1, HLA-DQB1	342	45	19414	10.0917	0.0310665	0.00197167	0.00191509
GOTERM_BP_DIRECT	GO:0019886~antigen processing and presentation of exogenous peptide antigen via MHC class II	7	1.92308	1.73165e-05	CD74, HLA-DRB5, HLA-DPB1, CTSS, HLA-DRB1, HLA-DPA1, HLA-DQB1	342	32	19414	12.4176	0.0431138	0.00229791	0.00223197
GOTERM_CC_DIRECT	GO:0042613~MHC class II protein complex	6	1.64835	7.08057e-05	CD74, HLA-DRB5, HLA-DPB1, HLA-DRB1, HLA-DPA1, HLA-DQB1	355	26	20624	13.4067	0.0324582	0.0017366	0.00157636
GOTERM_BP_DIRECT	GO:0002503~peptide antigen assembly with MHC class II protein complex	5	1.37363	0.000185735	HLA-DRB5, HLA-DPB1, HLA-DRB1, HLA-DPA1, HLA-DQB1	342	17	19414	16.6959	0.376708	0.014766	0.0143423
GOTERM_BP_DIRECT	GO:0050871~positive regulation of B cell activation	9	2.47253	0.000356762	IGHG3, IGHG4, IGHG1, IGKC, TRBC2, TRBC1, IGLC3, IGLC2, IGHA1	342	99	19414	5.16055	0.596719	0.0242809	0.0235842
GOTERM_BP_DIRECT	GO:0002504~antigen processing and presentation of peptide or polysaccharide antigen via MHC class II	5	1.37363	0.000362686	HLA-DRB5, HLA-DPB1, HLA-DRB1, HLA-DPA1, HLA-DQB1	342	20	19414	14.1915	0.602756	0.0242809	0.0235842
KEGG_PATHWAY	hsa04612:Antigen processing and presentation	9	2.47253	0.000496141	CD74, HLA-DRB5, CD4, HSPA5, HLA-DPB1, CTSS, HLA-DRB1, HLA-DPA1, HLA-DQB1	202	78	8465	4.8353	0.12323	0.00471334	0.00352615
GOTERM_BP_DIRECT	GO:0030890~positive regulation of B cell proliferation	6	1.64835	0.00123277	CD74, ATAD5, GPR183, BCL2, IRS2, CD320	342	46	19414	7.40427	0.956689	0.0531554	0.0516301
GOTERM_MF_DIRECT	GO:0032395~MHC class II receptor activity	4	1.0989	0.00154532	HLA-DPB1, HLA-DRB1, HLA-DPA1, HLA-DQB1	350	13	18945	16.6549	0.617847	0.0511491	0.0495867
GOTERM_MF_DIRECT	GO:0003823~antigen binding	10	2.74725	0.00156243	IGHG3, IGHG4, IGHG1, IGKC, TRBC2, TRBC1, IGLC3, IGLC2, IGHA1, IL7R	350	146	18945	3.70744	0.621899	0.0511491	0.0495867
GOTERM_MF_DIRECT	GO:0042605~peptide antigen binding	6	1.64835	0.00167642	TRBV28, HLA-DRB5, HLA-DPB1, HLA-DRB1, HLA-DPA1, HLA-DQB1	350	47	18945	6.91003	0.647819	0.0521367	0.0505441
KEGG_PATHWAY	hsa04662:B cell receptor signaling pathway	7	1.92308	0.0145906	NFKBIA, CD79B, JUN, PTPN6, GRB2, FOS, RAC1	202	84	8465	3.49216	0.979657	0.0669157	0.050061

## Sheet: KPN_ACU vs. HC_up
Supplementary Table 2：GO and KRGG enrichment analysis of STMN1+TUBA1B T cells
Category	Term	Count	%	PValue	Genes	List Total	Pop Hits	Pop Total	Fold Enrichment	Bonferroni	Benjamini	FDR
GOTERM_CC_DIRECT	GO:0005576~extracellular region	5	55.5556	0.00337167	CD8B, CD8A, S100A12, HBA1, AREG	8	2184	20624	5.90201	0.111489	0.118008	0.114637
GOTERM_BP_DIRECT	GO:0006955~immune response	3	33.3333	0.0126118	IFITM3, CD8B, CD8A	8	497	19414	14.6484	0.704307	0.633992	0.633992
GOTERM_BP_DIRECT	GO:0042542~response to hydrogen peroxide	2	22.2222	0.015404	HBA1, AREG	8	43	19414	112.872	0.774693	0.633992	0.633992
KEGG_PATHWAY	hsa05340:Primary immunodeficiency	2	22.2222	0.0178389	CD8B, CD8A	5	38	8465	89.1053	0.208637	0.168377	0.168377
GOTERM_MF_DIRECT	GO:0015026~coreceptor activity	2	22.2222	0.017968	CD8B, CD8A	8	49	18945	96.6582	0.419544	0.26952	0.26952
GOTERM_CC_DIRECT	GO:0009986~cell surface	3	33.3333	0.018966	CD8B, ADTRP, AREG	8	654	20624	11.8257	0.488386	0.331905	0.322422
GOTERM_BP_DIRECT	GO:0042110~T cell activation	2	22.2222	0.0200208	CD8B, CD8A	8	56	19414	86.6696	0.856511	0.633992	0.633992
KEGG_PATHWAY	hsa04612:Antigen processing and presentation	2	22.2222	0.0363577	CD8B, CD8A	5	78	8465	43.4103	0.382117	0.168377	0.168377
KEGG_PATHWAY	hsa04640:Hematopoietic cell lineage	2	22.2222	0.0459746	CD8B, CD8A	5	99	8465	34.202	0.45765	0.168377	0.168377
GOTERM_CC_DIRECT	GO:0042101~T cell receptor complex	2	22.2222	0.0475445	CD8B, CD8A	8	143	20624	36.0559	0.818212	0.47638	0.462769
GOTERM_BP_DIRECT	GO:0007169~transmembrane receptor protein tyrosine kinase signaling pathway	2	22.2222	0.0476797	CD8B, CD8A	8	135	19414	35.9519	0.990813	0.919051	0.919051
KEGG_PATHWAY	hsa04660:T cell receptor signaling pathway	2	22.2222	0.0482537	CD8B, CD8A	5	104	8465	32.5577	0.474254	0.168377	0.168377
GOTERM_BP_DIRECT	GO:0050852~T cell receptor signaling pathway	2	22.2222	0.0483711	CD8B, CD8A	8	137	19414	35.427	0.991432	0.919051	0.919051
GOTERM_MF_DIRECT	GO:0005515~protein binding	8	88.8889	0.0590814	IFITM3, MAFB, CD8B, CD8A, S100A12, ADTRP, HBA1, AREG	8	12648	18945	1.49787	0.839098	0.590814	0.590814
KEGG_PATHWAY	hsa05135:Yersinia infection	2	22.2222	0.0631934	CD8B, CD8A	5	137	8465	24.7153	0.571994	0.168377	0.168377
GOTERM_CC_DIRECT	GO:0031901~early endosome membrane	2	22.2222	0.0646667	IFITM3, CD8B	8	196	20624	26.3061	0.903656	0.47638	0.462769
KEGG_PATHWAY	hsa04514:Cell adhesion molecules	2	22.2222	0.0721617	CD8B, CD8A	5	157	8465	21.5669	0.622306	0.168377	0.168377
GOTERM_CC_DIRECT	GO:0043235~receptor complex	2	22.2222	0.0723329	CD8B, CD8A	8	220	20624	23.4364	0.927769	0.47638	0.462769
GOTERM_CC_DIRECT	GO:0016021~integral component of membrane	5	55.5556	0.0816651	IFITM3, CD8B, CD8A, ADTRP, AREG	8	5394	20624	2.38969	0.949297	0.47638	0.462769
