# Supplementary material for: Dynamic immune status analysis of peripheral blood mononuclear cells in patients with Klebsiella pneumoniae bloodstream infection sepsis using single-cell RNA sequencing
Source: Front Immunol. 2024 Jun 5;15:1380211. doi: 10.3389/fimmu.2024.1380211 (PMC11185935; doi:10.3389/fimmu.2024.1380211)
Supplement: Supplementary file 7 [file Table_3.xlsx]

## Sheet: CD14+ monocytes
Supplementary Table 3：The upregulated biological processes and pathways were compared between the KPN_ACU group and the HC group in four subtypes of monocytes
Category	Term	Count	%	PValue	Genes	List Total	Pop Hits	Pop Total	Fold Enrichment	Bonferroni	Benjamini	FDR
GOTERM_BP_DIRECT	GO:0006952~defense response	11	2.28216	3.2e-05	IL32, CD84, CD83, STAT1, MX1, CYBB, NLRP3, LILRA1, LILRA2, FCGR2B, CXCL5	456	86	19462	5.45905	0.0887001	0.00309499	0.00301177
GOTERM_BP_DIRECT	GO:0019221~cytokine-mediated signaling pathway	19	3.94191	4.03e-08	CSF1R, IL4R, STAT1, IFNGR2, LILRB1, CSF2RB, LILRA1, LILRA2, CSF2RA, EREG, HCK, IL1B, IL2RB, JAK2, IL6ST, IL7R, IL6R, CD44, IL13RA1	456	160	19462	5.06823	0.000117	1.06e-05	1.03e-05
GOTERM_MF_DIRECT	GO:0004896~cytokine receptor activity	11	2.28216	1.01e-06	CD74, IL4R, IFNGR2, IL2RB, CSF2RB, IL6ST, IL7R, IL6R, CSF2RA, CD44, IL13RA1	462	57	18976	7.92648	0.000765	0.000128	0.000125
KEGG_PATHWAY	hsa04060:Cytokine-cytokine receptor interaction	27	5.60166	1.52e-06	CX3CR1, CSF1R, CXCL8, CCL3L1, CSF2RB, CSF2RA, CXCL5, TNFSF13B, CCL5, CCL3, CCR7, RELT, IL6R, PF4V1, IL13RA1, IL32, IL4R, IFNGR2, TNFSF13, CD4, IL1B, IL2RB, CD27, TNFRSF25, LTB, IL6ST, IL7R	267	297	8586	2.92339	0.000416	2.61e-05	2.12e-05
GOTERM_BP_DIRECT	GO:0034097~response to cytokine	8	1.65975	0.000134	STAT1, BCL2, TIMP2, RARA, IL6ST, SKIL, IL6R, MCL1	456	49	19462	6.96813	0.322192	0.00863848	0.00840621
GOTERM_BP_DIRECT	GO:0042742~defense response to bacterium	18	3.73444	0.00015	NOTCH2, IGHM, CEBPB, ISG15, LYZ, CFP, MPEG1, SPN, PLAC8, CLEC4D, OAS1, IGKC, GNLY, TRBC2, TRBC1, IRF8, TRDC, TLR4	456	261	19462	2.94344	0.353251	0.0090753	0.00883128
KEGG_PATHWAY	hsa04061:Viral protein interaction with cytokine and cytokine receptor	12	2.48963	0.000252	CX3CR1, CSF1R, CXCL8, CCL3L1, CCL5, IL2RB, CCL3, CCR7, IL6ST, IL6R, CXCL5, PF4V1	267	100	8586	3.85888	0.0665997	0.00230549	0.00187637
GOTERM_BP_DIRECT	GO:0051607~defense response to virus	15	3.11203	0.0013933	IFITM3, STAT1, IFNGR2, MX1, IFI6, ISG15, LILRB1, IFI44L, OAS1, IRF1, ITGAX, BCL2, TLR8, NLRP3, PMAIP1	456	236	19462	2.7127	0.982511	0.0505247	0.0491662
GOTERM_BP_DIRECT	GO:0006968~cellular defense response	7	1.45228	0.0019092	CX3CR1, SPN, FCMR, GNLY, TRAT1, SH2D1A, KLRG1	456	56	19462	5.33498	0.996096	0.0657251	0.0639579
GOTERM_MF_DIRECT	GO:0019955~cytokine binding	6	1.24481	0.00548752	CSF1R, CD74, IL6ST, IL6R, CSF2RA, IL13RA1	462	47	18976	5.24344	0.984563	0.198073	0.194154
GOTERM_BP_DIRECT	GO:0001819~positive regulation of cytokine production	7	1.45228	0.00586838	IL1B, NFAM1, KCNQ1OT1, PELI1, CD28, CD14, EREG	456	70	19462	4.26798	1	0.148036	0.144056
GOTERM_BP_DIRECT	GO:0050830~defense response to Gram-positive bacterium	9	1.86722	0.0165893	P2RX7, APP, KLRK1, IL1B, NLRP3, LYZ, IL7R, IL6R, MPEG1	456	139	19462	2.76344	1	0.306532	0.29829
GOTERM_BP_DIRECT	GO:0060907~positive regulation of macrophage cytokine production	4	0.829876	0.0199327	P2RX7, CD74, LILRB1, TLR4	456	25	19462	6.82877	1	0.336191	0.327152
GOTERM_BP_DIRECT	GO:0050829~defense response to Gram-negative bacterium	7	1.45228	0.0240113	IGHM, APP, CD4, LYZ, IL6R, TLR4, MPEG1	456	95	19462	3.14483	1	0.374499	0.36443

## Sheet: HLA-DR+ monocytes
Supplementary Table 3：The upregulated biological processes and pathways were compared between the KPN_ACU group and the HC group in four subtypes of monocytes
Category	Term	Count	%	PValue	Genes	List Total	Pop Hits	Pop Total	Fold Enrichment	Bonferroni	Benjamini	FDR
GOTERM_MF_DIRECT	GO:0023026~MHC class II protein complex binding	12	5.08475	8.7e-15	CD74, HLA-DMA, HLA-DRB5, HLA-DMB, HLA-DPB1, HLA-DRA, HLA-DOA, MS4A1, HLA-DRB1, HLA-DQA1, HLA-DPA1, HLA-DQB1	225	28	18976	36.1448	4.08e-12	4.1e-12	4.07e-12
GOTERM_BP_DIRECT	GO:0019886~antigen processing and presentation of exogenous peptide antigen via MHC class II	12	5.08475	3.14e-14	CD74, HLA-DMA, HLA-DRB5, HLA-DMB, HLA-DPB1, HLA-DRA, FCGR2B, HLA-DOA, HLA-DRB1, HLA-DQA1, HLA-DPA1, HLA-DQB1	221	32	19462	33.0238	5.82e-11	2.91e-11	2.84e-11
GOTERM_BP_DIRECT	GO:0002503~peptide antigen assembly with MHC class II protein complex	10	4.23729	5.75e-14	HLA-DMA, HLA-DRB5, HLA-DMB, HLA-DPB1, HLA-DRA, HLA-DOA, HLA-DRB1, HLA-DQA1, HLA-DPA1, HLA-DQB1	221	17	19462	51.802	1.07e-10	3.57e-11	3.48e-11
GOTERM_CC_DIRECT	GO:0042613~MHC class II protein complex	11	4.66102	1e-13	CD74, HLA-DMA, HLA-DRB5, HLA-DMB, HLA-DPB1, HLA-DRA, HLA-DOA, HLA-DRB1, HLA-DQA1, HLA-DPA1, HLA-DQB1	229	26	20660	38.1693	3.62e-11	3.62e-11	3.3e-11
GOTERM_BP_DIRECT	GO:0002504~antigen processing and presentation of peptide or polysaccharide antigen via MHC class II	10	4.23729	3.86e-13	HLA-DMA, HLA-DRB5, HLA-DMB, HLA-DPB1, HLA-DRA, HLA-DOA, HLA-DRB1, HLA-DQA1, HLA-DPA1, HLA-DQB1	221	20	19462	44.0317	7.17e-10	1.79e-10	1.75e-10
GOTERM_MF_DIRECT	GO:0032395~MHC class II receptor activity	8	3.38983	4.7e-11	HLA-DMA, HLA-DPB1, HLA-DRA, HLA-DOA, HLA-DRB1, HLA-DQA1, HLA-DPA1, HLA-DQB1	225	13	18976	51.9002	2.21e-08	1.11e-08	1.1e-08
GOTERM_BP_DIRECT	GO:0002491~antigen processing and presentation of endogenous peptide antigen via MHC class II	2	0.847458	0.022481	HLA-DRA, HLA-DRB1	221	2	19462	88.0633	1	0.453881	0.442405

## Sheet: PF4+PPBP+ monocytes
Supplementary Table 3：The upregulated biological processes and pathways were compared between the KPN_ACU group and the HC group in four subtypes of monocytes
Category	Term	Count	%	PValue	Genes	List Total	Pop Hits	Pop Total	Fold Enrichment	Bonferroni	Benjamini	FDR
GOTERM_CC_DIRECT	GO:0031092~platelet alpha granule membrane	10	1.82149	8.37e-11	SELP, SPARC, ITGB3, PECAM1, CD9, PHACTR2, CD36, LHFPL2, SYTL4, LY6G6F	526	17	20660	23.1045	4.35e-08	1.09e-08	9.67e-09
GOTERM_CC_DIRECT	GO:0031093~platelet alpha granule lumen	15	2.73224	1.38e-09	SRGN, APP, SPARC, VWF, EGF, ACTN1, PROS1, SERPINE1, PDGFA, F13A1, PPBP, THBS1, MMRN1, IGHA2, PF4	526	68	20660	8.66417	7.16e-07	1.19e-07	1.06e-07
KEGG_PATHWAY	hsa04611:Platelet activation	18	3.27869	7.64e-07	ITGB1, PTGIR, GUCY1B1, SYK, VWF, SRC, ITGB3, GP1BA, GP6, MAPK14, ACTB, ACTG1, MYLK, GP9, TBXA2R, P2RY1, BTK, F2RL3	290	124	8586	4.29778	0.00021	3.01e-05	2.57e-05
GOTERM_BP_DIRECT	GO:0030168~platelet activation	11	2.00364	1.02e-05	SYK, VWF, SRC, ITGB3, P2RY1, CD9, GP1BA, GP6, MAPK14, F2RL3, PF4	502	69	19462	6.18055	0.031166	0.00121737	0.00118252
GOTERM_BP_DIRECT	GO:1901731~positive regulation of platelet aggregation	6	1.0929	1.2e-05	DMTN, MMRN1, IL6ST, JAK2, GP6, IL6R	502	13	19462	17.8933	0.0366927	0.0013841	0.00134447
GOTERM_BP_DIRECT	GO:0007596~blood coagulation	12	2.18579	2.96e-05	GP9, MPIG6B, MMRN1, VWF, ITGB3, PROS1, F13A1, CD59, GP1BA, CD36, PAPSS2, F2RL3	502	94	19462	4.94922	0.0880856	0.00297349	0.00288837
GOTERM_BP_DIRECT	GO:0010572~positive regulation of platelet activation	5	0.910747	8.05e-05	SELP, GP9, PLEK, GP1BA, JAK2	502	10	19462	19.3845	0.221601	0.00642115	0.00623734
GOTERM_BP_DIRECT	GO:0045893~positive regulation of transcription, DNA-templated	37	6.73953	0.000156	CIITA, SRC, LEF1, RORA, GATA3, BRCA1, FGF2, ACTB, PDLIM1, LYL1, MYC, TP53INP1, CEP290, MYBL1, SOX4, YWHAH, EGR1, NFE2, JUN, ZFHX3, MEF2C, EGF, ACTN1, ZBTB16, NCOA4, ATAD2, ARID5B, FOS, CCNA2, KLF6, NFIA, IRF4, TAL1, IRF1, CAMK4, HLA-DRB1, PICALM	502	730	19462	1.965	0.384469	0.0115494	0.0112188
GOTERM_CC_DIRECT	GO:0031091~platelet alpha granule	5	0.910747	0.000754	SPARC, MMRN1, VWF, PPBP, THBS1	526	17	20660	11.5522	0.32392	0.0105756	0.00941408
GOTERM_BP_DIRECT	GO:0030194~positive regulation of blood coagulation	5	0.910747	0.000791	DMTN, TBXA2R, SERPINE1, CD36, THBS1	502	17	19462	11.4026	0.914628	0.0396608	0.0385255
GOTERM_BP_DIRECT	GO:0048008~platelet-derived growth factor receptor signaling pathway	6	1.0929	0.00144936	PDGFRA, SRC, ITGB3, PDGFA, ARID5B, JAK2	502	33	19462	7.0489	0.98901	0.0563258	0.0547134
GOTERM_BP_DIRECT	GO:0030220~platelet formation	5	0.910747	0.00151452	MEF2C, MPIG6B, TAL1, ACTN1, CLEC1B	502	20	19462	9.69223	0.991029	0.0567307	0.0551067
GOTERM_BP_DIRECT	GO:0070527~platelet aggregation	7	1.27505	0.00171835	PDGFRA, ITGB3, PLEK, GP1BA, ACTB, ACTG1, F2RL3	502	50	19462	5.42765	0.995246	0.0621205	0.0603422
GOTERM_BP_DIRECT	GO:0036120~cellular response to platelet-derived growth factor stimulus	4	0.728597	0.0256168	CCNA2, SRC, MYC, ITGB3	502	25	19462	6.20303	1	0.411699	0.399914

## Sheet: FCGR3A+ monocytes
Supplementary Table 3：The upregulated biological processes and pathways were compared between the KPN_ACU group and the HC group in four subtypes of monocytes
Category	Term	Count	%	PValue	Genes	List Total	Pop Hits	Pop Total	Fold Enrichment	Bonferroni	Benjamini	FDR
GOTERM_CC_DIRECT	GO:0005764~lysosome	18	7.82609	7.6e-08	ASAH1, INSR, RNASET2, STX7, CTSZ, ARRDC3, IFI30, GNS, C9ORF72, GABARAP, HCK, CTSL, NPC2, NAAA, PSAP, CD68, CTSC, CTSB	227	315	20660	5.20076	2.78e-05	1.19e-05	1.11e-05
KEGG_PATHWAY	hsa04142:Lysosome	11	4.78261	2.92e-05	ATP6V0B, ASAH1, NPC2, CTSL, CTSZ, PSAP, CD68, ATP6V0C, GNS, CTSC, CTSB	131	132	8586	5.46183	0.00728453	0.00104862	0.000898
GOTERM_CC_DIRECT	GO:0043202~lysosomal lumen	8	3.47826	0.000102	ASAH1, NPC2, CTSL, RNASET2, NAAA, PSAP, IFI30, GNS	227	98	20660	7.42965	0.0364156	0.00370933	0.00343494
GOTERM_BP_DIRECT	GO:0042267~natural killer cell mediated cytotoxicity	5	2.17391	0.000287	FCGR3A, PRDX1, PTPN6, TUBB4B, LYST	218	29	19462	15.3923	0.398394	0.031737	0.0312529
GOTERM_CC_DIRECT	GO:0005765~lysosomal membrane	11	4.78261	0.0139419	LYN, IFITM3, ATP6V0B, IFITM2, AHNAK, SLC31A2, STX7, PSAP, CD68, ATP6V0C, HLA-DPA1	227	405	20660	2.47196	0.994051	0.14967	0.138599
KEGG_PATHWAY	hsa04650:Natural killer cell mediated cytotoxicity	6	2.6087	0.0433731	FCGR3A, FCER1G, PTPN6, GRB2, RAC1, BID	131	127	8586	3.09647	0.999985	0.226805	0.194275
