# Supplementary material for: Dynamic immune status analysis of peripheral blood mononuclear cells in patients with Klebsiella pneumoniae bloodstream infection sepsis using single-cell RNA sequencing
Source: Front Immunol. 2024 Jun 5;15:1380211. doi: 10.3389/fimmu.2024.1380211 (PMC11185935; doi:10.3389/fimmu.2024.1380211)
Supplement: Supplementary file 8 [file Table_4.xlsx]

## Sheet: KPN_ACU vs. HC_up
Supplementary Table 4：The upregulated pathways in different groups of B cells
Category	Term	Count	%	PValue	Genes	List Total	Pop Hits	Pop Total	Fold Enrichment	Bonferroni	Benjamini	FDR
KEGG_PATHWAY	hsa05202:Transcriptional misregulation in cancer	6	25	2.08292e-05	BCL2A1, ZBTB16, DEFA3, GZMB, PAX5, BAIAP3	17	193	8465	15.48	0.00189368	0.00150195	0.00145298
KEGG_PATHWAY	hsa05330:Allograft rejection	4	16.6667	4.48972e-05	HLA-DMB, PRF1, GZMB, TNF	17	38	8465	52.4149	0.00407741	0.00150195	0.00145298
KEGG_PATHWAY	hsa05332:Graft-versus-host disease	4	16.6667	6.08164e-05	HLA-DMB, PRF1, GZMB, TNF	17	42	8465	47.423	0.00551918	0.00150195	0.00145298
KEGG_PATHWAY	hsa04940:Type I diabetes mellitus	4	16.6667	6.53023e-05	HLA-DMB, PRF1, GZMB, TNF	17	43	8465	46.3201	0.00592508	0.00150195	0.00145298
KEGG_PATHWAY	hsa04210:Apoptosis	4	16.6667	0.00194884	BCL2A1, PRF1, GZMB, TNF	17	136	8465	14.6453	0.162654	0.0358587	0.0346894
KEGG_PATHWAY	hsa05320:Autoimmune thyroid disease	3	12.5	0.00436364	HLA-DMB, PRF1, GZMB	17	53	8465	28.1853	0.328311	0.0669091	0.0647273
KEGG_PATHWAY	hsa04650:Natural killer cell mediated cytotoxicity	3	12.5	0.0233585	PRF1, GZMB, TNF	17	127	8465	11.7624	0.883614	0.306997	0.296987

## Sheet: KPN_ACU vs. KPN_REC_up
Supplementary Table 4：The upregulated pathways in different groups of B cells
Category	Term	Count	%	PValue	Genes	List Total	Pop Hits	Pop Total	Fold Enrichment	Bonferroni	Benjamini	FDR
KEGG_PATHWAY	hsa05332:Graft-versus-host disease	6	6.06061	1.33735e-05	CD80, PRF1, GZMB, KLRD1, TNF, HLA-DQA2	64	42	8465	18.8951	0.00205742	0.00103645	0.000982954
KEGG_PATHWAY	hsa04640:Hematopoietic cell lineage	7	7.07071	8.71403e-05	CD2, CD19, CD7, CD3E, CD1C, TNF, HLA-DQA2	64	99	8465	9.35211	0.0133305	0.00450225	0.00426988
KEGG_PATHWAY	hsa05330:Allograft rejection	5	5.05051	0.000170116	CD80, PRF1, GZMB, TNF, HLA-DQA2	64	38	8465	17.4034	0.0258599	0.006592	0.00625176
KEGG_PATHWAY	hsa05169:Epstein-Barr virus infection	8	8.08081	0.000708284	GADD45A, CD19, BLNK, HES1, ISG15, CD3E, TNF, HLA-DQA2	64	202	8465	5.23824	0.103372	0.0182973	0.0173529
KEGG_PATHWAY	hsa05144:Malaria	4	4.0404	0.00600389	CXCL8, KLRB1, HBB, TNF	64	50	8465	10.5813	0.604414	0.103602	0.098255
KEGG_PATHWAY	hsa04061:Viral protein interaction with cytokine and cytokine receptor	5	5.05051	0.00640976	CXCL8, IL10RB, IL2RB, CCL4, TNF	64	100	8465	6.61328	0.628528	0.103602	0.098255
KEGG_PATHWAY	hsa04620:Toll-like receptor signaling pathway	5	5.05051	0.00735241	CXCL8, CD80, CCL4, TLR7, TNF	64	104	8465	6.35892	0.679045	0.103602	0.098255
KEGG_PATHWAY	hsa04064:NF-kappa B signaling pathway	5	5.05051	0.00735241	CXCL8, GADD45A, CCL4, BLNK, TNF	64	104	8465	6.35892	0.679045	0.103602	0.098255
KEGG_PATHWAY	hsa04210:Apoptosis	4	4.0404	0.010359	GADD45A, PRF1, GZMB, TNF	64	136	8465	3.89017	0.999998	0.545916	0.51774
KEGG_PATHWAY	hsa04650:Natural killer cell mediated cytotoxicity	5	5.05051	0.0145627	TYROBP, PRF1, GZMB, KLRD1, TNF	64	127	8465	5.20731	0.895561	0.178254	0.169053
KEGG_PATHWAY	hsa04380:Osteoclast differentiation	5	5.05051	0.0149503	TYROBP, BLNK, FOSB, FCGR2B, TNF	64	128	8465	5.16663	0.9017	0.178254	0.169053
KEGG_PATHWAY	hsa04514:Cell adhesion molecules	5	5.05051	0.0291317	CD2, SPN, CNTNAP2, CD80, HLA-DQA2	64	157	8465	4.21228	0.989464	0.297435	0.282084
KEGG_PATHWAY	hsa05340:Primary immunodeficiency	3	3.0303	0.0322752	CD19, BLNK, CD3E	64	38	8465	10.442	0.993606	0.297435	0.282084
KEGG_PATHWAY	hsa04657:IL-17 signaling pathway	4	4.0404	0.0326219	CXCL8, TRAF4, FOSB, TNF	64	94	8465	5.62832	0.993949	0.297435	0.282084
