# Supplementary material for: Dynamic immune status analysis of peripheral blood mononuclear cells in patients with Klebsiella pneumoniae bloodstream infection sepsis using single-cell RNA sequencing
Source: Front Immunol. 2024 Jun 5;15:1380211. doi: 10.3389/fimmu.2024.1380211 (PMC11185935; doi:10.3389/fimmu.2024.1380211)
Supplement: Supplementary file 9 [file Table_5.xlsx]

## Sheet: IFN-α
Supplementary Table 5：Serum levels of IFN-α in three groups
Sample	Result in pg/ml
HC_1	<=0
HC_2	<=0
HC_3	0.13
KPN_ACU1	0.29
KPN_ACU2	<=0
KPN_ACU3	0.55
KPN_ACU4	0.22
KPN_ACU5	0.13
KPN_ACU6	<=0
KPN_ACU7	0.15
KPN_REC1	<=0
KPN_REC2	0.25
KPN_REC3	0.32
